# Supplementary material for: Gut Microbiota and Serum Metabolome in Elite Cross-Country Skiers: A Controlled Study
Source: Metabolites. 2022 Apr 7;12(4):335. doi: 10.3390/metabo12040335 (PMC9028832; doi:10.3390/metabo12040335)
Supplement: Supplementary file 1 [file metabolites-12-00335-s001.zip]

Archive with 1 entries (1 files):
- metabolites-1645411-supplementary.pdf
